# Supplementary material for: Non-Alcoholic Components in Huangjiu as Potential Factors Regulating the Intestinal Barrier and Gut Microbiota in Mouse Model of Alcoholic Liver Injury
Source: Foods. 2022 May 24;11(11):1537. doi: 10.3390/foods11111537 (PMC9180658; doi:10.3390/foods11111537)
Supplement: Supplementary file 1 [file foods-11-01537-s001.zip]

Archive with 1 entries (1 files):
- foods-1655314-supplementary.pdf
